# Supplementary material for: A new species of Mastigodiaptomus Light, 1939 from Mexico, with notes of species diversity of the genus (Copepoda, Calanoida, Diaptomidae)
Source: Zookeys. 2016 Nov 30;(637):61–79. doi: 10.3897/zookeys.637.10276 (PMC5240122; doi:10.3897/zookeys.637.10276)
Supplement: XML Treatment for Mastigodiaptomus cuneatus [file zookeys.637.10276-treatment1.xml]

<!DOCTYPE tp:taxon-treatment
  PUBLIC "-//TaxonX//DTD Taxonomic Treatment Publishing DTD v0 20100105//EN" "tax-treatment-NSO.dtd">
<tp:taxon-treatment xmlns:tp="http://www.plazi.org/taxpub"><tp:treatment-meta><kwd-group><label>Taxon classification</label><kwd><named-content content-type="kingdom">Animalia</named-content></kwd><kwd><named-content content-type="order">Calanoida</named-content></kwd><kwd><named-content content-type="family">Diaptomidae</named-content></kwd></kwd-group><mixed-citation publication-type="journal"><person-group><name><surname>Gutiérrez-Aguirre</surname><given-names>Martha Angélica</given-names></name><name><surname>Cervantes-Martínez</surname><given-names>Adrián</given-names></name></person-group><article-title>A new species of <italic><tp:taxon-name><tp:taxon-name-part taxon-name-part-type="genus">Mastigodiaptomus</tp:taxon-name-part></tp:taxon-name></italic> Light, 1939 from Mexico, with notes of species diversity of the genus (<tp:taxon-name><tp:taxon-name-part taxon-name-part-type="subclass">Copepoda</tp:taxon-name-part></tp:taxon-name>, <tp:taxon-name><tp:taxon-name-part taxon-name-part-type="order">Calanoida</tp:taxon-name-part></tp:taxon-name>, <tp:taxon-name><tp:taxon-name-part taxon-name-part-type="family">Diaptomidae</tp:taxon-name-part></tp:taxon-name>)</article-title><source>Zookeys</source><day>30</day><month>11</month><year>2016</year><volume>2016</volume><issue>637</issue><fpage>61</fpage><lpage>79</lpage><pub-id pub-id-type="doi">10.3897/zookeys.637.10276</pub-id></mixed-citation></tp:treatment-meta><tp:nomenclature><tp:taxon-name>
              <tp:taxon-name-part taxon-name-part-type="genus">Mastigodiaptomus</tp:taxon-name-part>
              <tp:taxon-name-part taxon-name-part-type="species">cuneatus</tp:taxon-name-part>
              <object-id xmlns:xlink="http://www.w3.org/1999/xlink" content-type="zoobank" xlink:type="simple">http://zoobank.org/FADC3B97-FB6F-4559-B71B-EB6F76A3246F</object-id>
            </tp:taxon-name><tp:taxon-status xmlns:xlink="http://www.w3.org/1999/xlink" xlink:type="simple">sp. n.</tp:taxon-status><xref ref-type="fig" rid="F1">Figures 1</xref><xref ref-type="fig" rid="F2">, 2</xref><xref ref-type="fig" rid="F3">, 3</xref><xref ref-type="fig" rid="F4">, 4</xref><xref ref-type="fig" rid="F5">, 5</xref></tp:nomenclature><tp:treatment-sec sec-type="material" id="SECID0EJ4AE"><title>Holotype.</title><p>One adult female dissected on one slide: <named-content xmlns:xlink="http://www.w3.org/1999/xlink" content-type="dwc:institutional_code" xlink:type="simple">ECOCH</named-content>-Z-09339. Collected 28.VIII.2014. Collectors: A. Cervantes-Martinez, N. Hernández López, M. Bastidas, and J. Aguilar Rubio.</p><!--PageBreak--></tp:treatment-sec><tp:treatment-sec sec-type="material" id="SECID0EP4AE"><title>Allotype.</title><p>One adult male dissected on one slide: <named-content xmlns:xlink="http://www.w3.org/1999/xlink" content-type="dwc:institutional_code" xlink:type="simple">ECOCH</named-content>-Z-09340. Collected 28.VIII.2014. Same collectors.</p></tp:treatment-sec><tp:treatment-sec sec-type="material" id="SECID0EU4AE"><title>Paratypes.</title><p>Four adult females and five adult males preserved in 90% ethanol with a drop of glycerine. <named-content xmlns:xlink="http://www.w3.org/1999/xlink" content-type="dwc:institutional_code" xlink:type="simple">ECOCH</named-content>-Z-09341. Collected 28.VIII.2014. Same collectors.</p><!--PageBreak--><p>Two adult females and two adult males preserved in 90% ethanol: <abbrev xmlns:xlink="http://www.w3.org/1999/xlink" content-type="collection" xlink:title="Colección Nacional de Crustáceos del Instituto de Biología, Universidad Nacional Autónoma de México" id="ABBRID0E34AE" xlink:type="simple">CNCR</abbrev>-31861. Collected 28.VIII.2014. Same collectors.</p></tp:treatment-sec><tp:treatment-sec sec-type="type locality" id="SECID0EA5AE"><title>Type locality.</title><p>A lagoon called Laguna El Camarón in Avenida Insurgentes, Mazatlán, Sinaloa City, México; <named-content xmlns:xlink="http://www.w3.org/1999/xlink" content-type="dwc:verbatimCoordinates" xlink:type="simple"><named-content content-type="geo-json" specific-use="{&#34;type&#34;:&#34;Point&#34;,&#34;coordinates&#34;:[-106.438333,23.236111]}" id="NCID0EJ5AE" xlink:type="simple">23°14'10"N; 106°26'18"W</named-content></named-content>.</p></tp:treatment-sec><tp:treatment-sec sec-type="etymology" id="SECID0EO5AE"><title>Etymology.</title><p>The name of the species means “wedged” in Latin and refers to the chitinous protuberance present on the right disto-lateral corner of the first and second urosomites in females, and on the right caudal ramus on the ventral surface in males.</p></tp:treatment-sec><tp:treatment-sec sec-type="diagnosis" id="SECID0ET5AE"><title>Diagnosis.</title><p>Adult female: Cuticle surfaces of prosomal somites smooth dorsal and laterally (Fig. <xref ref-type="fig" rid="F1">1A, B</xref>). Antennules tip reaching beyond the caudal rami. Right wing of fifth pediger with one tiny dorsal spinule plus one stout ventral spine; left wing with two spines (Fig. <xref ref-type="fig" rid="F1">1A, D</xref>). No dorsal process on the last thoracic somite (Fig. <xref ref-type="fig" rid="F1">1B</xref>). Genital double-somite and second urosomite with one lateral wedge each on distal margin on the right side (Fig. <xref ref-type="fig" rid="F1">1D</xref>). Genital double-somite asymmetric and laterally bulbose; each bulb bearing a stout lateral spine (Fig. <xref ref-type="fig" rid="F1">1D</xref>). Short spines on the rostrum, which are less than 3 times longer than wide (Fig. <xref ref-type="fig" rid="F2">2A, B</xref>). Endopodite of fifth leg 2-segmented with a row of short spinules (arranged in one oblique line) flanked by 2 larger spinules; Exp3 of the fifth leg bearing 2 apical spines (Fig. <xref ref-type="fig" rid="F2">2G</xref>).</p><fig id="F1" position="float" orientation="portrait"><label>Figure 1.</label><caption><p>
          <italic><tp:taxon-name><tp:taxon-name-part taxon-name-part-type="genus">Mastigodiaptomus</tp:taxon-name-part> <tp:taxon-name-part taxon-name-part-type="species">cuneatus</tp:taxon-name-part></tp:taxon-name></italic> sp. n. Adult female, holotype (<bold>A, B, D</bold>) and adult male, allotype (<bold>C</bold>) <bold>A</bold> Habitus, dorsal <bold>B</bold> Habitus, lateral <bold>C</bold> Habitus, dorsal <bold>D</bold> Fifth pediger and urosome, dorsal. Scale bars: 500 µm (<bold>A–C</bold>); 50 µm (<bold>D</bold>).</p></caption><graphic xmlns:xlink="http://www.w3.org/1999/xlink" xlink:href="zookeys-637-061-g001.jpg" position="float" orientation="portrait" xlink:type="simple" id="oo_113157.jpg"/></fig><fig id="F2" position="float" orientation="portrait"><label>Figure 2.</label><caption><p>
          <italic><tp:taxon-name><tp:taxon-name-part taxon-name-part-type="genus">Mastigodiaptomus</tp:taxon-name-part> <tp:taxon-name-part taxon-name-part-type="species">cuneatus</tp:taxon-name-part></tp:taxon-name></italic> sp. n. Adult female, holotype. <bold>A</bold> Rostrum, lateral <bold>B</bold> Rostrum, frontal <bold>C</bold> Wing of fifth pediger, genital double-somite, and second urosomite, lateral right view <bold>D</bold> Wing of fifth pediger, lateral, left view <bold>E</bold> Urosome, ventral <bold>F</bold> Genital field <bold>G</bold> Fifth leg, frontal. Scale bars: 50 µm.</p></caption><graphic xmlns:xlink="http://www.w3.org/1999/xlink" xlink:href="zookeys-637-061-g002.jpg" position="float" orientation="portrait" xlink:type="simple" id="oo_113158.jpg"/></fig><p>Adult male: The cuticle surfaces of prosomal somites are smooth dorsally and laterally (Fig. <xref ref-type="fig" rid="F1">1C</xref>). Right antennule 22-segmented, with one fang-like process on antepenultimate segment, which is less than half the length of the penultimate segment (Fig. <xref ref-type="fig" rid="F4">4D</xref>). Right antennule with spiniform process on segments 10, 11, and 13 to 16 (Fig. <xref ref-type="fig" rid="F4">4D</xref>). Inner margin of caudal ramus fringed by long hair-like setae (Fig. <xref ref-type="fig" rid="F1">1C</xref>). One wedge on distal margin of right caudal ramus on the ventral surface (Fig. <xref ref-type="fig" rid="F4">4E</xref>). Left and right coxae of the fifth leg have long, acute spines on lateral margins; apical spine of right Exp2 with tiny spinules along medial margin (Fig. <xref ref-type="fig" rid="F5">5D</xref>). One triangular and one rounded projection located at distal and proximal margins of the right basis, respectively, plus one hyaline membrane on caudal side (Fig. <xref ref-type="fig" rid="F5">5D</xref>). The aculeus length is almost the width of right Exp2. Left and right endopods one-segmented, with apical spinules (Fig. <xref ref-type="fig" rid="F5">5C</xref>).</p><fig id="F3" position="float" orientation="portrait"><label>Figure 3.</label><caption><p>
          <italic><tp:taxon-name><tp:taxon-name-part taxon-name-part-type="genus">Mastigodiaptomus</tp:taxon-name-part> <tp:taxon-name-part taxon-name-part-type="species">cuneatus</tp:taxon-name-part></tp:taxon-name></italic> sp. n. Adult female, holotype. <bold>A</bold> Enp1 and Enp2 of antenna <bold>B</bold> Mandible <bold>C</bold> Maxillule, coxal endite and praecoxal arthrite separated <bold>D</bold> Maxilla. Scale bar: 50 µm.</p></caption><graphic xmlns:xlink="http://www.w3.org/1999/xlink" xlink:href="zookeys-637-061-g003.jpg" position="float" orientation="portrait" xlink:type="simple" id="oo_113159.jpg"/></fig><fig id="F4" position="float" orientation="portrait"><label>Figure 4.</label><caption><p>
          <italic><tp:taxon-name><tp:taxon-name-part taxon-name-part-type="genus">Mastigodiaptomus</tp:taxon-name-part> <tp:taxon-name-part taxon-name-part-type="species">cuneatus</tp:taxon-name-part></tp:taxon-name></italic> sp. n. Adult male, allotype. <bold>A</bold> Rostrum, frontal <bold>B</bold> Wing of fifth pediger and first urosomite, lateral right view <bold>C</bold> Wing of fifth pediger and first urosomite, lateral left view <bold>D</bold> Right antennule <bold>E</bold> Fifth pediger and urosome, ventral. Scale bars: 50 µm (<bold>A–C</bold>); 100 µm (<bold>D, E</bold>).</p></caption><graphic xmlns:xlink="http://www.w3.org/1999/xlink" xlink:href="zookeys-637-061-g004.jpg" position="float" orientation="portrait" xlink:type="simple" id="oo_113160.jpg"/></fig><fig id="F5" position="float" orientation="portrait"><label>Figure 5.</label><caption><p>
          <italic><tp:taxon-name><tp:taxon-name-part taxon-name-part-type="genus">Mastigodiaptomus</tp:taxon-name-part> <tp:taxon-name-part taxon-name-part-type="species">cuneatus</tp:taxon-name-part></tp:taxon-name></italic> sp. n. Adult male, allotype. <bold>A</bold> Right furcal ramus, semi-lateral <bold>B</bold> Right furcal ramus, ventral <bold>C</bold> Fifth leg, frontal <bold>D</bold> Fifth leg, caudal <bold>E</bold> Fifth leg, right basis, caudal <bold>F</bold> Fifth leg, left Exp1 and Exp2. Scale bars: 50 µm.</p></caption><graphic xmlns:xlink="http://www.w3.org/1999/xlink" xlink:href="zookeys-637-061-g005.jpg" position="float" orientation="portrait" xlink:type="simple" id="oo_113161.jpg"/></fig></tp:treatment-sec><tp:treatment-sec sec-type="description" id="SECID0ELGAG"><title>Description adult female.</title><p>Smooth prosomal somites; body length 1500-1700 µm in paratypes including caudal ramus, <italic>n</italic> = 6 (Fig. <xref ref-type="fig" rid="F1">1A, B</xref>). Spines on rostrum 2.8-3.0 times longer than wide (Fig. <xref ref-type="fig" rid="F2">2B</xref>).</p><p>Antennule: 25-segmented, extending beyond the caudal ramus (Fig. <xref ref-type="fig" rid="F1">1A</xref>). Armature details with setae, spines, or aesthetasc in the next order: (1)1s + 1ae; (2)3s+1ae; (3)1s+1ae; (4)1s; (5)1s + 1 ae; (6)1s; (7)1s+1ae; (8)1s +1 sp; (9)2s + 1ae; (10)1s; (11)1s+1ae; (12)1s + 1ae + 1sp; (13)1s; (14)1s+1ae; (15)1s; (16)1s+1ae; (17)1s; (18)1s; (19)1s+1ae; (20)1s; (21)1s; (22)1s + 1ae; (23)1s + 1ae; (24)2s; (25)4s + 1ae.</p><p>Antenna: Coxa with one long seta; basis with 2 setae; Exp 7-segmented with 1, 3, 1, 1, 1, 1, 4 setae, respectively. Enp 2-segmented, Enp1 with 2 setae plus a row of spine-like setae. Inner lobe of Enp2 bearing 9 long setae, outer lobe with 7 setae and a group of tiny spinules (Fig. <xref ref-type="fig" rid="F3">3A</xref>).</p><p>Mandible: Eight teeth on gnathobase (6 of these teeth bifid) with a movable seta at tip. Rectangular, nude coxa. Basis with 4 long setae. Enp two-segmented, Enp1 with 4 <!--PageBreak--><!--PageBreak-->setae, Enp2 with 2 distal pectens and 9 long setae. Exp 4-segmented, with 1, 1, 1, and 3 long setae, respectively (Fig. <xref ref-type="fig" rid="F3">3B</xref>).</p><p>Maxillule (Fig. <xref ref-type="fig" rid="F3">3C</xref>): Coxal epipodite elliptical, bearing 9 long setae. Short basal exite, one-setulated; Exp plate-like with 6 long setae. Enlarged basal endite with 4 setae <!--PageBreak-->and 2-segmented endopodite: Enp1 and Enp2 with 5 and 4 setae, respectively. Basis rectangular with 4 setae; coxal endite quadrangular 4-setulated. Praecoxal arthrite with 15 spiniform setae, 11 anterior, 4 posterior.</p><p>Maxilla (Fig. <xref ref-type="fig" rid="F3">3D</xref>): First praecoxal lobe with 4 long setae and 1 lateral short seta; plus long setules and 1 spinule on posterior side. Second praecoxal lobe 3-setulated. Two coxal lobes with 3 long setae each. All the praecoxal and coxal lobes with long setules located posteriorly. First basal lobe with 4 setae, second basal lobe with 1 seta. Three-segmented Enp, with 1, 1, and 3 setae, respectively.</p><p>Maxilliped (not figured): Same structure as described and illustrated for <italic><tp:taxon-name><tp:taxon-name-part taxon-name-part-type="genus">Mastigodiaptomus</tp:taxon-name-part> <tp:taxon-name-part taxon-name-part-type="species">albuquerquensis</tp:taxon-name-part></tp:taxon-name></italic> and <italic><tp:taxon-name><tp:taxon-name-part taxon-name-part-type="genus">Mastigodiaptomus</tp:taxon-name-part> <tp:taxon-name-part taxon-name-part-type="species">patzcuarensis</tp:taxon-name-part></tp:taxon-name></italic> (see <xref ref-type="bibr" rid="B6">Gutiérrez-Aguirre et al. 2014</xref>).</p><p>P1-P4: The number of segments on endopods and exopods of P1 to P4, as described for copepods that belong to the <tp:taxon-name><tp:taxon-name-part taxon-name-part-type="family">Diaptomidae</tp:taxon-name-part></tp:taxon-name> family (<xref ref-type="bibr" rid="B3">Dussart and Defaye 1995</xref>). Armature formula of swimming legs as shown in Table <xref ref-type="table" rid="T2">2</xref> including Schmeil’s organ on Enp2P2.</p><table-wrap id="T2" position="float" orientation="portrait"><label>Table 2.</label><caption><p>Setation formula of the swimming legs in <italic><tp:taxon-name><tp:taxon-name-part taxon-name-part-type="genus">Mastigodiaptomus</tp:taxon-name-part> <tp:taxon-name-part taxon-name-part-type="species">cuneatus</tp:taxon-name-part></tp:taxon-name></italic> sp. n. (spine in Roman numerals, seta in Arabic numerals).</p></caption><table id="TID0EXHBG" rules="all"><tbody><tr><th rowspan="1" colspan="1"/><th rowspan="1" colspan="1">Coxa</th><th rowspan="1" colspan="1">Basis</th><th rowspan="1" colspan="1">Exp</th><th rowspan="1" colspan="1">Enp</th></tr><tr><td rowspan="1" colspan="1">P1</td><td rowspan="1" colspan="1">0-1</td><td rowspan="1" colspan="1">0-0</td><td rowspan="1" colspan="1">I-1; 0-1; I-3-2</td><td rowspan="1" colspan="1">0-1; 1-2-3</td></tr><tr><td rowspan="1" colspan="1">P2</td><td rowspan="1" colspan="1">0-1</td><td rowspan="1" colspan="1">0-0</td><td rowspan="1" colspan="1">I-1; I-1; I-3-3</td><td rowspan="1" colspan="1">0-1; 0-2; 2-2-3</td></tr><tr><td rowspan="1" colspan="1">P3</td><td rowspan="1" colspan="1">0-1</td><td rowspan="1" colspan="1">0-0</td><td rowspan="1" colspan="1">I-1; I-1; I-3-3</td><td rowspan="1" colspan="1">0-1; 0-2; 2-2-3</td></tr><tr><td rowspan="1" colspan="1">P4</td><td rowspan="1" colspan="1">0-1</td><td rowspan="1" colspan="1">1-0</td><td rowspan="1" colspan="1">I-1; I-1; I-3-3</td><td rowspan="1" colspan="1">0-1; 0-2; 2-2-3</td></tr></tbody></table></table-wrap><p>Fifth pediger wings and urosome: Right wing of fifth pediger with 2 spines, one dorsal and one ventral (Fig. <xref ref-type="fig" rid="F2">2C</xref>), left wing with 2 equal spines (Fig. <xref ref-type="fig" rid="F2">2D</xref>). Genital double-somite and second urosomite each with projections at right distal corner (Fig. <xref ref-type="fig" rid="F2">2C</xref>); these projections wedge-like in dorsal (Fig. <xref ref-type="fig" rid="F1">1D</xref>) and ventral views (Fig. <xref ref-type="fig" rid="F2">2E</xref>). Genital double-somite 1.2 ± 0.1 times longer than wide, lateral margins bulbous and with strong spines; right spine inserted laterally, more proximal than left spine (Fig. <xref ref-type="fig" rid="F2">2E</xref>). Caudal ramus with long hair-like setules on medial and lateral margins (Fig. <xref ref-type="fig" rid="F2">2E</xref>). Genital field quadrangular with parallel lateral margins (Fig. <xref ref-type="fig" rid="F2">2F</xref>).</p><p>Fifth leg (Fig. <xref ref-type="fig" rid="F2">2G</xref>): Coxa with a large spine on distal margin, basis quadrangular with a blunt projection on distal margin and one slender lateral seta. Exp1 1.66 times longer than 2-segmented endopod. Second endopodal segment with a row of spinules at the tip arranged in an oblique line, flanked by 2 larger spinules. Exp2 separated, with one long and one short spine. Exp3 with spinules on distal medial and lateral margins.</p></tp:treatment-sec><tp:treatment-sec sec-type="description" id="SECID0EWNAG"><title>Description adult male.</title><p>Prosomites smooth in dorsal view; left antennule reaching anal somite. Body length 1400-1500 µm in paratypes including caudal ramus, <italic>n</italic> = 7 (Fig. <xref ref-type="fig" rid="F1">1C</xref>). Short spines on rostrum 2.7-2.8 times longer than wide (Fig. <xref ref-type="fig" rid="F4">4A</xref>).</p><p>Right antennule (Fig. <xref ref-type="fig" rid="F4">4D</xref>): 22-segmented, each segment armed with setae, spines, spiniform process, or aesthetasc in the following order: (1)1s+1ae; (2)2s+2ae; (3)1s+1ae; (4)1s; (5)1s+1ae; (6)1s; (7)1s+1ae; (8)1s+1sp; (9)2s+1ae; (10)1s+1sps, (11)1s+1sps; (12)1s+1ae+1sp; (13)1s+1ae+1sps; (14)2s +1ae+1sps; (15)2s +1ae+1sps; (16)2s+ 1ae+1sps; (17)1s+1sp; (18)1s+1sp; (19)1s+1ae; (20)4s; (21)2s; (22)3s+1ae. Segments 17-19 with acuted lamellae on inner margins.</p><p>Spiniform process on segment 10 very short, reaching only distal third of its segment; that on segment 11 short, reaching proximal third of the next segment. Convergent spiniform processes on segments 13 and 14. Base of stout spiniform process on segment 13 almost as wide as the length of its segment. Segment 20 is 3.6 times as long as wide, bearing a hook-like projection (less than the half length of penultimate segment) with a smooth hyaline membrane.</p><!--PageBreak--><p>Antennule, antenna, mandible, maxillule, maxilla, maxilliped, and P1-P4 as described for female.</p><p>Right wing of fifth pediger with 1 tiny dorsal spinule and 1 ventral spine (Fig. <xref ref-type="fig" rid="F4">4B</xref>); left wing bearing 1 small spine (Fig. <xref ref-type="fig" rid="F4">4C</xref>).</p><!--PageBreak--><p>Urosome: Urosomites nude dorsally and ventrally. First urosomite with thin spine on right side and fold on left side (Fig. <xref ref-type="fig" rid="F4">4E</xref>). Fourth urosomite slightly projected on right side. Right caudal ramus with wedge-like structure at disto-inner corner of ventral surface; medial margins of rami pilose (Figs <xref ref-type="fig" rid="F4">4E</xref>, <xref ref-type="fig" rid="F5">5A, B</xref>).</p><!--PageBreak--><p>P5: Coxal segments with strong spines on caudal view; left and right basis with a lateral seta (Fig. <xref ref-type="fig" rid="F5">5D</xref>).</p><p>Left basis with a triangular protuberance on distal margin of frontal surface (Fig. <xref ref-type="fig" rid="F5">5C</xref>). Both left Exp1 and Exp2 pilose on medial margins (Fig. <xref ref-type="fig" rid="F5">5F</xref>), left Exp2 triangular, with its tip adorned with a small inner seta and spinules (Fig. <xref ref-type="fig" rid="F5">5F</xref>). Left Enp 1-segmented, distally feathered and as long as left Exp1 (Fig. <xref ref-type="fig" rid="F5">5C</xref>).</p><p>Right basis basally and distally projected: basal projection rounded whereas distal projection triangle-shaped; one semi-triangular sclerotization on caudal surface of right basis (Fig. <xref ref-type="fig" rid="F5">5D, E</xref>). Right Exp1 quadrangular in frontal view (Fig. <xref ref-type="fig" rid="F5">5C</xref>), one triangular fold and one rounded projection on caudal view (Fig. <xref ref-type="fig" rid="F5">5D</xref>). Right Exp2 1.6–1.8 times longer than wide and 1.9–2.0 times longer than aculeus, smooth in both frontal and caudal views (Fig. <xref ref-type="fig" rid="F5">5C, D</xref>). Aculeus inserted at distal third of the segment, pointed, unarmed, short (no longer than the width of the right Exp2). Terminal claw twice the length of Exp2 smoothly bent and ornamented with tiny spinules on inner margin (Fig. <xref ref-type="fig" rid="F5">5D</xref>). Right Enp one-segmented slightly longer than right Exp1 (Fig. <xref ref-type="fig" rid="F5">5C</xref>).</p></tp:treatment-sec><tp:treatment-sec sec-type="Molecular features" id="SECID0E2QAG"><title>Molecular features.</title><p>The nucleotide sequence (607 bp) obtained for specimen MAGA-0156 (one adult male), identified as <italic><tp:taxon-name><tp:taxon-name-part taxon-name-part-type="genus">Mastigodiaptomus</tp:taxon-name-part> <tp:taxon-name-part taxon-name-part-type="species">cuneatus</tp:taxon-name-part></tp:taxon-name></italic> sp. n. is shown below:</p><p>
              <styled-content style="word-wrap: break-word; word-break: break-all;">GGAGCCTGGTCAGGCATAGTAGGAACAGGCCTTAGAATGATTATTCGGATGGAGTTAGGACAAGCCGGGTCTTTAATTGGAGATGACCAAATTTATAATGTAGTAGTTACTGCTCATGCTTTTGTTATAATTTTTTTTATGGTGATACCTATTTTAATTGGGGGGTTTGGTAATTGGCTTGTTCCGTTAATATTAGGTGCAGCGGATATAGCTTTCCCTCGAATAAATAATATAAGATTTTGATTTTTATTGCCAGCTTTAGTCATATTGTTATCTAGGTCGCTTGTTGAAAGAGGGGCGGGAACAGGGTGAACTGTGTATCCCCCCCTGTCTAGCAACATTGCCCATGCTGGCAGGTCCGTTGATTTTGCTATTTTTTCGCTTCATTTAGCTGGGGTTAGGTCTATTTTGGGCGCAGTAAATTTTATTAGCACATTAGGAAATTTGCGGGCGTTTGGAATAATTTTAGATCGAATACCACTTTTTGCTTGAGCCGTTTTAATCACGGCTATCTTGTTATTGCTTTCTCTTCCTGTTTTAGCCGGGGCGATTACAATGCTTCTTACAGATCGGAACCTCAACTCAAGATTTTATGAT</styled-content>.</p><p>The <abbrev xmlns:xlink="http://www.w3.org/1999/xlink" xlink:title="Kimura 2 parameter" id="ABBRID0ESRAG" xlink:type="simple">K2P</abbrev> maximum distance between the surveyed species reaching 5.52% (Table <xref ref-type="table" rid="T3">3</xref>). The nearest neighbour of <italic><tp:taxon-name><tp:taxon-name-part taxon-name-part-type="genus">Mastigodiaptomus</tp:taxon-name-part> <tp:taxon-name-part taxon-name-part-type="species">cuneatus</tp:taxon-name-part></tp:taxon-name></italic> sp. n. is <italic><tp:taxon-name><tp:taxon-name-part taxon-name-part-type="genus">Mastigodiaptomus</tp:taxon-name-part> <tp:taxon-name-part taxon-name-part-type="species">albuquerquensis</tp:taxon-name-part></tp:taxon-name></italic> with 18.64% of genetic distance (Fig. <xref ref-type="fig" rid="F6">6</xref>).</p><fig id="F6" position="float" orientation="portrait"><label>Figure 6.</label><caption><p>Maximum likelihood tree based on Kimura 2 parameter. The outgroup is <italic><tp:taxon-name><tp:taxon-name-part taxon-name-part-type="genus">Hesperodiaptomus</tp:taxon-name-part> <tp:taxon-name-part taxon-name-part-type="species">arcticus</tp:taxon-name-part></tp:taxon-name></italic>. Numbers represent the specimen ID in <abbrev xmlns:xlink="http://www.w3.org/1999/xlink" xlink:title="Barcode of Life Data System" id="ABBRID0EDTAG" xlink:type="simple">BOLD</abbrev> or the GenBank Accession numbers.</p></caption><graphic xmlns:xlink="http://www.w3.org/1999/xlink" xlink:href="zookeys-637-061-g006.jpg" position="float" orientation="portrait" xlink:type="simple" id="oo_113162.jpg"/></fig><table-wrap id="T3" position="float" orientation="portrait"><label>Table 3.</label><caption><p>Sequence divergence (<abbrev xmlns:xlink="http://www.w3.org/1999/xlink" xlink:title="Kimura 2 parameter" id="ABBRID0EUTAG" xlink:type="simple">K2P</abbrev>) in the genus and species analysed.</p></caption><table id="TID0EZMBG" rules="all"><tbody><tr><th rowspan="1" colspan="1"/><th rowspan="1" colspan="1">n</th><th rowspan="1" colspan="1">Taxa</th><th rowspan="1" colspan="1">Comparisons</th><th rowspan="1" colspan="1">Min Dist (%)</th><th rowspan="1" colspan="1">Mean Dist (%)</th><th rowspan="1" colspan="1">Max Dist (%)</th><th rowspan="1" colspan="1">SE Dist (%)</th></tr><tr><td rowspan="1" colspan="1">Within species</td><td rowspan="1" colspan="1">50</td><td rowspan="1" colspan="1">7</td><td rowspan="1" colspan="1">273</td><td rowspan="1" colspan="1">0</td><td rowspan="1" colspan="1">1.94</td><td rowspan="1" colspan="1">5.52</td><td rowspan="1" colspan="1">0.01</td></tr><tr><td rowspan="1" colspan="1">Within genus</td><td rowspan="1" colspan="1">54</td><td rowspan="1" colspan="1">2</td><td rowspan="1" colspan="1">1054</td><td rowspan="1" colspan="1">2.34</td><td rowspan="1" colspan="1">18.28</td><td rowspan="1" colspan="1">28.19</td><td rowspan="1" colspan="1">0.01</td></tr></tbody></table></table-wrap><!--PageBreak--><!--PageBreak--></tp:treatment-sec><ref-list><ref id="B6"><mixed-citation xmlns:xlink="http://www.w3.org/1999/xlink" xlink:type="simple">
          <person-group><name name-style="western"><surname>Gutiérrez-Aguirre</surname><given-names>MA</given-names></name><name name-style="western"><surname>Cervantes-Martínez</surname><given-names>A</given-names></name><name name-style="western"><surname>Elías-Gutiérrez</surname><given-names>M</given-names></name></person-group> (<year>2014</year>) <article-title>An example of how barcodes can clarify cryptic species: the case of the calanoid copepod <italic><tp:taxon-name><tp:taxon-name-part taxon-name-part-type="genus">Mastigodiaptomus</tp:taxon-name-part> <tp:taxon-name-part taxon-name-part-type="species">albuquerquensis</tp:taxon-name-part></tp:taxon-name></italic> (Herrick).</article-title> <source>PLoS ONE</source> <volume>9</volume>(<issue>1</issue>): <elocation-id>e85019</elocation-id>. doi: <ext-link xlink:type="simple" ext-link-type="doi" xlink:href="10.1371/journal.pone.0085019">10.1371/journal.pone.0085019</ext-link></mixed-citation></ref><ref id="B3"><mixed-citation xmlns:xlink="http://www.w3.org/1999/xlink" xlink:type="simple">
          <person-group><name name-style="western"><surname>Dussart</surname><given-names>D</given-names></name><name name-style="western"><surname>Defaye</surname><given-names>D</given-names></name></person-group> (<year>1995</year>) <source><tp:taxon-name><tp:taxon-name-part taxon-name-part-type="subclass">Copepoda</tp:taxon-name-part></tp:taxon-name>, Introduction to the <tp:taxon-name><tp:taxon-name-part taxon-name-part-type="subclass">Copepoda</tp:taxon-name-part></tp:taxon-name>.</source> <publisher-name>SPB Academic Publishing</publisher-name>, <publisher-loc>Belgium</publisher-loc>, <size units="page">277 pp</size>. doi: <ext-link xlink:type="simple" ext-link-type="doi" xlink:href="10.1002/iroh.19960810306">10.1002/iroh.19960810306</ext-link></mixed-citation></ref></ref-list></tp:taxon-treatment>
